# Supplementary material for: Wnt/β-catenin signalling underpins juvenile Fasciola hepatica growth and development
Source: PLoS Pathog. 2025 Feb 7;21(2):e1012562. doi: 10.1371/journal.ppat.1012562 (PMC11805424; doi:10.1371/journal.ppat.1012562)
Supplement: S1 Data — (XLSX) [file ppat.1012562.s011.xlsx]

## Sheet: Figure 3A
WEEK 1							WEEK 2							WEEK 3							WEEK 4
RPMI	NEO	WNT1	WNT2B	WNT4	WNT5A	WNT9A	RPMI	NEO	WNT1	WNT2B	WNT4	WNT5A	WNT9A	RPMI	NEO	WNT1	WNT2B	WNT4	WNT5A	WNT9A	RPMI	NEO	WNT1	WNT2B	WNT4	WNT5A	WNT9A
29222.7	29101.2	29944.8	31484.6	30101.6	25258.1	32343.2	54051.4	60905.2	40535.3	36283.9	37178	39540.2	37969.4	65344.2	233440	48620.2	28058.3	50098.9	34119.2	33286.4	228360	122992	100068	28782	51485.9	43257.2	53096
27802.6	27158.4	30909.6	31790.2	31624.9	26255.3	30216.2	43794.1	47252.6	47945.4	32119.8	30167.2	45069.8	39050.1	178770	83163.9	51642.8	83615.1	48220.5	40374.8	40399.3	149158	85117.6	57686.1	117991	96214.6	61927.7	44519.4
31279.2	30905.1	35570.9	33641.2	26103.3	31087.5	32469.5	43445.2	52676.5	37433.6	35598	26202.5	61204.3	35744.9	107039	77301.2	76023.1	37543.9	34059.2	57595.1	78450.7	78837.7	205908	45401.9	32297.9	50104.7	36572.4	83544.9
29263.8	32567.9	26480.7	25985.1	26375.5	26039.6	28656.6	77543.4	25200	62425.7	38067.9	35074.6	45884.1	31923	82849.4	83437.1	42588.4	59531	30646.1	48919.7	48039.9	100508	91449.8	147290	33705.8	66760.6	52499.1	47287.8
32888.7	37494.2	35780.9	35362.4	28206.7	36672	24183.8	30602.2	32943.5	49279.5	36708.2	35697.5	38869.1	53201	89627.7	174654	92789.5	33039.9	36270.9	30261.4	45588.6	91239.3	34359.4	60264.4	88215	66109.6	44866.2	62047.9
32316	29788.8	25553.9	34081.3	30970.5	29354	29952.2	53870.4	38706.4	59852.8	34697.5	33396.5	33651.3	38671.6	87326	77869.8	42221.4	47391.4	30795.7	40174.9	66860.4	139779	176518	208141	37675.2	49743.8	81390.1	56432.2
36147.1	35353.8	29539.8	29754.1	25302.3	36131.5	32221.2	38300.5	36614.6	52628.4	37726.4	32395.8	36034.3	37203	124502	139286	28432.2	48757.2	49677.6	39681.5	77622.6	117103	68460	56849.9	60237.2	58054.2	40339.7	106111
31489.9	37913.4	29861.4	24547.8	30663.1	27665.1	28537.7	65554.3	76389.6	31960	49598.8	34114.6	44181.7	41880	112632	45253	44234.2	51961.3	42999.5	39580.8	65948.6	98646.4	119020	41150.9	27870.9	30699.7	41825.9	85516.8
31938.4	30577.9	32714.7	32651.1	34323	38238	37036.9	55553.6	54231.4	88132.6	42031.4	52449.9	31335	60987.2	118710	65321.9	43352.6	48834.8	33040.4	47104.9	56081.3	133014	122517	120561	62777.4	45323.6	53198.2	59740.4
32869.9	35041.8	38471.4	32758.9	28156.5	34788.3	32299	47232.6	41100.7	34658	37980.5	37112.6	50247.2	37645.4	82582.8	189082	32664	37520.8	49763.6	40252.6	55275.6	103975	49746.8	49439.3	37009.6	30872.1	74178.4	80076.7
35363.7	30093.7	27984.7	29773.9	26307.7	29900	25478.6	52968.2	35611.6	50737	46736.3	29488.9	42980.8	37827.7	80353.4	54954.7	33071.1	33111.7	68366.8	57116.4	88840.9	115222	96615.3	65628	70897.2	69312.5	44033.6	41090.6
41548.7	27050.9	31620.8	24664.5	29504	31703.7	24548.8	50441.7	28235.1	37904.7	38946.2	49144.7	35954.3	77399.8	168100	53742.6	54073.1	38006.8	46083.9	22341.2	72944.3	37328.6	56764.5	82318.6	38041.9	38801.3	45336.1	98401.4
31641.9	38682.4	24297.7	34039.9	26672.7	29038.8	29345.7	73370.6	60243	40681.5	53291.1	40894.3	43474.8	49921.5	70039	41445.2	40970.9	62085.1	31968.3	45484	60606.9	101281	57591.1	60191.2	66031.3	36507.9	51979.2	39938.9
54058.4	34898	27125.4	26335.9	25140	34366.1	25784.7	63738.5	31322.5	24758.5	63910.6	28323.2	42443.3	47602	125477	81629.4	162875	81452.4	58216.9	43955.9	46510	134596	323129	105732	65389.9	44428.2	46670.7	60866.2
30903.8	38534.6	43230.3	28167.1	34042.2	25472.4	29702.1	59335.8	41386.7	83725.9	62277	29300	41432.5	45533.3	87431.3	40438.1	61433.7	35871.2	55473.6	68113.9	143707	275603	85961.8	102676	51258.3	35762.3	55521.1	29202.5
31187.1	33125.1	35016.4	27595.2	25378.9	38142.9	39129.3	46312.1	96628.1	46555.3	34047.4	38095.3	43721.7	44779.8	85445.6	73824.9	52919.3	36018.3	51954.5	46027	53567.8	302930	43742.2	45046.2	49876.8	41725.6	40216.2	54464.8
29575.8	36567.4	25845.4	27854.6	33134	36428.7	31999.2	51315.3	53362.5	32061.7	45188.2	35610.4	35612.7	64562.7	119162	61697.8	42577.2	47338.6	34310.6	45340.7	30659.3	132102	252822	39425.9	86335.9	37967.6	40227.6	58317.9
28801.7	32022.8	31517.3	26770.6	30002.9	31194.9	27504.9	86496.6	45471.6	40196.5	68892.1	12567.4	30351.6	39267.7	70831.3	58225	86771.1	54516.9	56020.7	27003.6	47968.9	157094	69323.5	40920	33180.2	30909.6	48012.9	37477.7
10563.5	28727.9	24272.8	32587.4	27302	37116.8	25883.7	66540.7	41596.5	39313.8	38517.8	42313.6	36678.1	42998.5	103449	53489.5	29558.5	49734.9	35608.9	31265.1	57094.8	37729.5	80561.3	44559.3	46778.9	44866.8	108150	29327.8
36294.5	36173.2	24771.5	32158.8	27431.6	31351.7	26284.4	51549.4	59150.9	44310.4	36957.8	27926.4	44290.5	37530.9	44465.5	60418.7	44164.7	39684.8	9686.97	56696.4	33181.7	52529.3	109491	48907.8	75958.8	25390.1	36518.4	44798.5
31954.3	32059.6	25373.8	28350.5	29719.6	27236.8	24891.2	26617.8	41811.6	44976.8	39399.5	31966.7	37080.2	51007.4	75206.4	84755.9	41913.4	37222	38763.6	59076.9	76522.8	77382.4	41134.6	42027.9	45996.4	31766.5	60727.4	57025.4
36478.9	26364	26737.4	27573.6	26334.9	29644.3	31453.4	69099.3	40616.1	30033.6	35129.9	39770.4	41906	43593.8	72230.8	52253.5	34432.1	34680.9	38703.7	36378.2	51151.7	40478.4	74672.4	58979.7	139385	70317	45284.1	48654.4
33296.8	26154.3	35717.2	35491.5	27513.2	33924.2	21898.8	51477.5	51150.4	39217.8	58022.7	47375.8	42456.8	52107.4	67969.3	71942.5	35999.8	66005.7	31707.8	40886.1	52218.3	43936.9	40836.8	32143.9	30732.4	39884.9	40963.2	43901.7
36066.5	33914.4	32407.6	27240.1	22636.7	32119.4	24650	37980.2	54020	42182	39734.1	41368.4	43618.1	48292.6	70541.1	60553.9	30988.8	79541.3	28699	38414.8	33678.8	41134.4	124895	42234.8	85912.2	56288.2	100791	52523.5
34756.7	25523	37245.1	31804.2	25821	24808	33418.3	42549.1	39784.9	41459.5	47934.8	46933.6	36893.7	50375.8	59342.3	40893.1	32884.2	41652.2	29947.3	59359.3	46690.9	65230.7	83031.6	32949.3	133693	45418.4	103079	68379.6
31778.6	27138.1	29094.6	28856.2	28130.3	32599.8	33560.3	40898.3	46061.5	55888.6	49691.6	42966.4	47190.4	68754.8	63971.6	56838.4	36485	60245.7	34328.3	51106.8	48408.2	65192.6	48245.5	40988.9	62870	22961.4	79361.6	68259.2
29846.2	34612.9	32865.4	26681.8	28311.4	37301.7	30271.7	35602.2	40429.6	45280.5	38357.8	48690.6	30897.2	46166.9	59822.7	59611.4	28376.9	56652.3	42566.8	33399.8	60706.6	117376	64698.1	41861.5	134960	50010.8	45391.1	88350.2
31870.4	31141.7	29032.5	34797.8	29223	29863.9	27617.2	45714.6	45265.7	32342.7	38090.4	42612.3	33671.6	44591.8	49236.1	84449.8	29734.3	69101.3	62458.2	43761.9	29212.1	87305.5	111734	65908.4	42249.9	25022.3	43522.9	81536.7
32566.3	30881.2	40355.7	37020.9	26038.9	34904	34173.6	62663.2	42010.4	32895.1	40576.8	50184.4	37786.7	43614.8	39360.1	43248.6	40891.3	52925.4	32636.3	51855.8	44058.9	74080.3	78376.8	95793.1	75894.1	38952.8	67755.6	23048.2
28953.9	28287.8	29143.1	27868.1	27584.3	32389.9	39911.3	33666.9	44385.7	35322.7	43327.2	45956.5	31980.7	39292.3	42235.1	45478.2	33740.7	40372.9	26937.5	40602.2	38115.6	45329.7	36839.9	31292	71945.1	31255.1	35193.4	154885
36342.9	33968.4	21777.1	32399.7	26123.6	27163.5	29784.8	60083.5	51729.6	77467.9	56532.6	60149.9	41560.2	41898.3	46183.3	77925.4	31637	48471.6	36277	70222.1	27242.6	71800.7	168029	30455.8	41516.8	33554.8	43303.6	49403.8
28534.1	31361.3	35638.1	23950.7	27426	31619.4	29688.6	46109.9	47801	34473.8	39912.6	37347.9	55873	30068.4	62010.5	93076.6	53885.1	43298.3	27709.3	37662.3	45995.4	75427.9	149864	46846.1	42930.2	56711.9	81828.6	81723.8
30291.8	28434.7	25575	29709.2	25500.2	27193	30205.5	61305.7	37841.7	44520.7	34848.4	39326.2	37718	42521.5	49784.2	63831.1	64773.6	47326.7	29617.1	57523.3	79131.2	40867.7	88837.1	48645.8	56732.8	56639.7	33609.2	52245.2
41705.2	36285.4	24701.5	32696	28441.5	33029.5	33914.7	46921	44232.8	69129.9	51751.6	38179.8	45453.9	55815.1	46652.1	79440.6	33651.9	100329	34370.7	47692.6	58829.7	48412.7	53565.8	40743.9	42204.8	104034	92184.1	48189.8
33543.3	33586.2	34195.4	27029.1	26836	34150.1	28093.5	54858.8	43946.4	58693.1	55519.5	36228.9	44750.2	40446.4	37166.7	49214	47889.8	62132	24796.3	46301.3	42644.9	66777.1	178642	80432.9	25549.1	59213.6	67615.3	92125.1
34509.7	30925.3	26790.1	35422.2	25290.7	32605.6	28793.6	22660.5	50593.8	36060.5	48282.2	46332.3	40743.4	44853.6	67665.7	154954	27309.1	32103.7	44783.6	31940.7	25109.3	98298.7	119786	62865.3	63685.3	77986.9	35668.3	45877.4
33462.4	31061.8	32134.9	31290.8	23303	33996.9	35106	54005.4	34997.8	45832.1	65569.4	37110.4	40957.2	28395.9	168557	83520.3	32181.6	39122.2	42844	113736	36455.8	111150	40087.4	190283	39571.3	58898.7	53290.5	50257.9
25786.3	28777.3	28201.6	30227.4	26395.2	30231.9	36093.1	65340	74209.9	27169.9	48980	27702	39628.3	41342.5	77884.6	53793.6	47682.8	86273.4	62759.2	38574.7	83949.1	76665.8	72248.4	38066.7	79659.3	43842.7	36707	87182.6
34785.4	28321.6	30709.5	30680.3	32195.3	32676.6	29841.3	55873.3	38664.2	35329.6	47622.5	50025.7	45004.6	35994.6	78926.2	64977.2	48149.5	35046.4	43805	43547.4	64581.1	30154.4	83744.7	44433.4		55129.6	119282	84231
31950	26099.5	24189.4	29668.9	33713	27176.2	23581.2	58385.9	74095.1	43900.7	32331.6	61643.2	32658	47783.5	159716	66253.2	39576.2	36998.1	47445.4	51879.9	57523.2	59669.6	68783.2	39450.1		41221.4	90661.7	92717.8
27983.5	30577.9	26939.8	24466.1	29987.2	27537	31449.4	36078.3	36988.6	55557.5	34566.7	38630.4	60373.6	44710.6	35930.5	52828.2	56631	132816	51119	57767.3	72356.6	97545.7	77181			73983.6	41146.1	75387.4
33678	35816.1	28414.9	23774.7	29904.2	33010.2	31608.6	39661.2	33318.3	30728.9	58095.1	69158	54234.6	32967.4	71280.5	31692.6	37373.4	51197.4	40589.2	55057.6	63595.7	109965	81884.7			82749.2	53412.8	82699.4
30429.2	34838.9	27495	34850.6	25667	30887.8	32920.9	78914.8	54944.4	56716.3	26278.8	44199	38608.9	47502.7	34046	115427	48777.5	30150.5	45641.6	52312.2	76591.3	102740	100939			41801.7	47821.2	60036.9
25829.9	30172.6	26767.6	22728	33908.1	29457.8	29938	69076.6	48225.7	30689.9	49232.8	36182.2	36239.5	55959.8	37032.3	37352.6	28745.9	25963.5	63511.7	39643.2	49392.6	156730				66812.4	86116.4
31102.6	31452.7	29831.9	31181.5	29843.9	26770.7	31076.3	44115.1	50647.9	37283.7	70918.8	40023.9	39482.9	48683.5	70312.6		135241	38840.9	61224.2	39414.2	64244	79826.8				52453.5	51035.9
26382	25652.3	28338.8	25008.4	30126.9	35065.7	26423.1	60376.1	47768.4	72484.9	42228.4	50381.2	51199.3	50503.9	68790.8				36380	59200.2	22136.5	374940				149892	36797.7
33761.5	28573.7	31067.4	27762.3	24068.2	34534.4	30831.5	35956.5	44671.1	38984.9	49978.8	70631.1	43990.5	49611.6	133450				41561.9	63695.2	38900.3	206483				24503.8
31743.6	30881.2	36227.5	24678.9	23847.5	33970.8	30217.5	32841	56572.6	36300.7	33744.7	64776.3	53101.5	55358.8	65095.9				33629.8	42959.9	36512.1	90179.7				39090
31700.7	32078.9	31597.5	26613.1	25875	26408.5	28079.1	57812.6	31461.7	48916.1	71661.5	36204.7	27335.6	40880.5	50712.7				37332.6	38764.6	48169.5					48899
29975.5	25773.6	25483.7	32641.4	25495.6	31666.2	24705.5	50641.5	59249.4	38877	46983.5	47202.2	55004.5	51522	67066.1				59782.8	46932.9	73957.6					48022.1
28338.3	28707.8	37790.2	35693.1	29011.2	38951.2	24262.2	70779.5	54337	40286.7	34451.1	39994.6	5468.22	40576.1					59789.7	33496.2
35731.4	31876.5	27892.2	32350.5	31003	27967.8	28817.2	51864.2	78727.7	34477.3	41849.1	46045.9		40589.9					49725.3
		28636.8		35388	40970.6	33158.3			48618.5		39406.2		48804.2					27108.2
		33039.6		29236.9	29419.3	30045.2			39879.3		36370.4		35619.8					29007.1
		32542.8		24558.2	29247.4	30810			49329.6		33744.9		29732.3					112773
		25199.9		25488.8	26969.6				41911.4		36857.5							86339.4
		33030.5		27992.9	33362.3						36367.4
		25024.3		28886.4	36770.8						47040.2
				29303.4	32203.4
																					51435.8
																					128347
																					63907.4
																					28412.2
																					38784.7
																					41639
																					60302.4
																					145270
																					80772.6
																					83624.4
																					105740
																					89824.4
																					82034.2
																					105504
																					115324
																					28472.6
																					105622
																					68369
																					66995.6
																					98565.2
																					318945
																					59760

## Sheet: Figure 3B
WEEK 1							WEEK 2							WEEK 3							WEEK 4
RPMI	NEO	FZD1	FZD4	FZD5	FZD5.1	FZD8	RPMI	NEO	FZD1	FZD4	FZD5	FZD5.1	FZD8	RPMI	NEO	FZD1	FZD4	FZD5	FZD5.1	FZD8	RPMI	NEO	FZD1	FZD4	FZD5	FZD5.1	FZD8
35845.6	37076.3	25733.1	38087.8	27985	32526	32202	49459.6	47679.5	38096.3	51033.7	27274.4	45598.9	45787.2	78946.8	55751.6	41944.6	82039	58716.4	65459.4	46881	75869.8	85891.2	48545.5	43986	59763.3	67889.7	50591.6
34880.6	32618.2	21915.9	32729	26804.6	26806.8	30371.3	30560.2	93833.7	56238.5	42384.4	8444.22	52946.3	36242.1	89246.2	101119	40886.9	51524.4	91480.6	74561.1	101868	38921.8	63473.3	58229.9	54806.7	52970.1	70568.3	53673.2
37532.5	32968.9	34150.6	42617.7	24889	30850.8	30624.4	70807.3	64408.2	39271	67374.3	34145.1	61958.3	32403.8	83643.8	36683.3	30436.6	45576.7	93836.5	74391.4	42622.9	82147	77551.3	83690.4	104907	54622.7	51008.1	40726.1
38313.2	26823	35160.6	29105.8	30332.2	34463	29924.2	75158.6	46696.2	50972.6	57909.1	18132.5	37673.7	46054.4	120943	66083.8	45471.2	51229.2	76245.1	46784.6	49583.7	101113	42318.1	31682.5	52508.2	49657.3	52744.2	98332.9
34376.8	28580.5	31153.9	28535.3	29166.7	29427.3	33116.8	36582.8	47742.1	58930.1	48238.4	32234.8	49224.2	24581.2	79420.1	67014.4	50651.5	46237.5	53021.4	79565	36453.2	39986.3	51045.3	63784.2	65964.7	67669.8	79577.5	89417
33677.4	33017.7	27876.3	37800.8	29665.2	30491.1	28657.9	62109.9	43391.8	44766.8	46135.4	21641.5	78095.8	69022.6	75417.1	102998	93587.7	36566.5	42416.1	61657.3	43983.4	63495.2	35179.7	102348	51302.9	41477.7	43261.2	42010.5
33839.1	36102.6	51879.9	28065.4	39547.7	40045.8	31473.1	78173.6	57586.2	31201.9	75883.9	65983.8	42861.5	52727.8	26985.2	42061.5	41282.5	40300.3	50376.8	71523.9	31516.1	99014.4	43253.6	75076.6	87859.6	63994.9	99912.4	54813.8
27625.7	39320	26787.8	37498.9	25000.3	30617.5	23516.3	36803.9	37641.4	48063.8	45265.3	26296.8	34031.6	55188.3	65361.6	56865.2	38267.9	89181.1	138858	59339.7	42824.7	88503.2	29225.8	32737.1	41711	85386.9	62765.8	32291.9
34652.2	33128.1	36086.8	31853.9	38550.3	33131.4	29647.9	72328	75740.9	40412.6	28060.3	24442	46374	94101.2	68391.2	95711.4	53004.5	66794.7	36789.9	62738.5	46165.8	61858.1	76692.4	41726.7	64433.3	99040.3	87727.2	57262.7
34799.6	32162.3	30276.7	29317.3	28293.6	30285.9	37046.3	84839.4	46615.9	29275.3	24659.9	29120.8	50297.7	34196.7	35196.6	105296	72125.6	59719.8	47783.5	38273.9	44913.2	111503	78292.8	43398.2	37074.7	135757	44735.7	42891.5
36036.5	44823.2	35645.2	33818.4	26631.3	28886.2	31987.7	50922.2	40160.3	47473	29394.8	30030.6	32744.5	39195.9	96089.7	75643.9	45391.3	43776.9	73255.9	58300.9	95034.3	59752.7	97428.6	70446.3	42689.4	49126.5	132688	44486.8
37181.8	34906.2	29679.2	33876.8	22926.4	29099.5	33415.7	73498.9	56005.8	38105.6	78089.5	27188.2	34776.9	53851	66002.1	42351.9	32833.5	79456.8	69372	46532.1	50077.7	150063	110222	35682	46244.9	48735.9	73938.3	50876.1
33769.1	35837.3	29736.7	28692	27022.5	32134.5	27833.4	71793	61975.2	48517.1	33882.8	34687.9	41277.1	51612.9	74041.8	29513.8	45266.1	96384.1	62840.8	47297.4	46253.3	68792.4	66880.9	53274.1	45419.2	39509.5	62881.9	51671.6
33529.2	38196.4	24128.5	31486.9	26373.8	32505	34549.8	56713.4	54677.4	45563.8	43449.3	44454.8	48611.4	42441.7	42484.2	44982.1	43710.8	55695.9	72672.8	46999.2	33081.8	37668.9	69729.9	53917.6	167834	85608.4	58366.1	39693
21415.9	37031.7	32634.9	29461.7	31651.2	33667.2	38512.3	60742.1	75622.7	41570.7	56937.4	21657.8	49604.7	48662.4	71570.2	92573.6	83427.7	70450.6	46412.1	60506.4	27509.9	82794.6	107715	39453	101113	92689.3	79691.7	39836
31520.8	38452.3	32946.8	35558.2	26504.1	46340.2	28900	55713.4	66450.5	30062.5	51972	29163.5	54419	55305	63791.7	108439	36528.8	54801.5	65513.6	83178.2	73429.2	70948.2	74258.9	171722	35028.6	88494	89589.5	91007.2
33832.2	34535.2	30624.6	33847.6	28553.7	34859.1	39907.8	63632.4	51864.4	27403.5	34427.4	36562.6	75663.3	87437.5	92285.2	62549	66613.7	35643.2	58659.6	75182.5	57642	71442.7	129071	31698	35037.9	57321.1	71426.7	64903
29503.3	33416.8	24450.8	33701.1	28457.2	34247.6	30919.2	53678.1	48470	34036.1	24142.5	45878.4	28960.7	36646.8	68082.6	81104.1	37852.2	29903.6	37744.4	48621.4	36626.2	191867	114235	44486.2	32169.1	101511	52269.3	36135.7
33007.5	31571.5	12176.5	34783.1	40794	32045.5	36198.7	81474.1	100585	61003	54903.2	32313	42322.4	41111.2	77186.6	102346	94167.8	56110	46108	63829.5	35003.5	42575.5	94965.7	43844.7	59293.2	98456.9	46986.5	47987.8
34829.1	32670.8	23058.7	30253.7	34939.1	31100.4	34264.7	48929.4	41937.8	37456.1	26460	31040.2	50938.9	38890.4	57450.2	55597	65644.5	60039.4	82021.8	79853.4	139296	77475	79608.8	88371.1	46219.5	158684	51175.2	39241.1
35099.1	38809.8	41322.4	31508.1	32020.5	40129	33848.2	34199.3	47234.2	32899.3	51868.7	22699.7	60704.3	29463.3	110373	91291.9	38640.6	56152.1	50979.5	78476.1	36162.5	198361	131910	36893.6	54955.6	84374.8	63844.9	74355.4
33145.2	29159	41537.8	31616.6	32139.7	39535.4	30177.9	64675.1	42290.9	39688.8	41215.3	23807.8	50126.8	34381.3	63031.7	97397.7	37048.4	41880.4	30426.8	46839.7	55409	64255.6	122528	43819.8	77711.6	53044.3	53231.5	65461.4
30709	28078	39219.2	31583.3	31857.9	28600	31126.6	56296.2	35337.6	55718.1	35833	27358.2	38804.2	33575.3	116936	113328	40279.1	44778.2	54739.7	72217.1	44236	185203	70198.3	35719.8	50771.2	44051.7	50311	43787.2
35810	31297.7	26665.3	24790.2	26283.9	34760.5	30613.7	54674.5	53161.7	36696.8	38485.2	38412.2	43916.8	32017.9	58994.2	103095	36359.4	57808.6	93793	46728.2	58438.3	51435.8	73859.2	72355.9	49544.3	70754.7	84058.6	35426.9
27808.6	29269.1	28190.2	28522.7	28604.8	37888.1	40444.4	56160.8	53201.8	46782.3	28603.2	31979.2	46372.7	35499.4	33479.6	79261.1	29450.9	106164	70257.2	57374.4	50030.3	128347	162105	109089	47615.5	104386	108002	47323.4
36029.6	35690.5	31979.2	34371.1	32555.6	24132	25681.5	65171	57560.4	30463.5	28199.7	41422.6	48665.5	35185.3	38355.6	107407	66009.1	52498.7	40606.1	39947.9	43764.9	63907.4	96010.4	35824.5	48407.2	65865.9	86609.2	82171.7
33946.2	34571	31647.3	25146.7	31144.1	32231.8	33307.2	37778.2	51022.7	29443.7	57951.2	40175.3	46048.2	36781.7	66624.9	63515	100849	49513.3	86734.7	13140.2	30137.2	28412.2	104767	120203	41173.2	50189.7	75738	45788.7
29169.7	32571.1	30822.8	25840.5	25473	29839.1	40336.4	62562.8	53539	45764.2	24386.5	37428.6	71634.9	33499.5	148569	87435.8	63101	66950.9	35186.8	79705.6	35218.3	38784.7	106817	41976.3	37360.5	42748.2	48955.9	43829.2
21448.7	35512	26180.3	23676.8	28740.5	32674.2	30032.2	54875.3	58292.7	53387.9	39949.7	30618.6	47009.2	31618.9	31206.7	118128	30414.6	49948.6	48862.6	83254	53170.5	41639	64822.9	35281.5	59651.5	74423.8	50502.7	40471
34129.4	36714.7	32317.8	37070.7	31734.6	28768.3	36066.5	30304.5	40437.9	26801	26613	22415.7	33265.1	65372.6	42903.4	78019.9	41046.9	33636.8	98671.6	47086	57766.5	60302.4	141022	36940.2	151101	92230.6	57517	51550.4
31762.9	36979.1	26150	30017.9	32404.7	26949.7	35704.8	58256.8	36468.4	59417	32865.8	40512.3	46102.9	46887.6	150074	80267	28768.5	51157.2	51991.9	74553.6	56163.1	145270	69412.8	31872.9	45875.2	90743.4	169730	32093.8
24019.6	34061.1	23633	44897.6	31322.8	30729.1	27826.8	43901.2	48842.9	62230.4	29155.5	33094.8	46023.2	63360.2	121752	64105.3	46729.5	40791.6	71437.9	69997.2	39654.4	80772.6	47355.3	124066	60113.8	37746	97614.7	76508.2
32529	33211.3	45558.1	24730	27057.1	34725.5	38125.9	43932.7	55298.5	66897	30372.6	46605.6	34620.7	45906.2	42956.2	98880.1	108684	104384	49594.8	85073	67465.2	83624.4	59602.2	120235	59988.7	53777.8	74828.9	43983.7
34535.5	39695.4	25049.9	27989.4	31924.9	29868	29937.7	101566	80624.3	56247.5	43718.9	30197.4	50844.6	35929.3	78941.1	73389.2	39840.2	56701.2	47185.2	59555.9	39162.1	105740	38804.8	41647.1	33917.8	74386.2	88717.3	84980.3
35373.7	27789.1	45758.7	35001.8	30131	27282.5	31477.8	42617	46729.5	63235.7	25136.3	27116	49464	86560.9	29079.6	80254.8	91013.3	36069.6	74065.3	84609.9	42210.2	89824.4	96773.1	45579.9	62171.9	83251.4	77713.6	58785.7
33603	24053.2	28194.6	24158.2	28442.1	31954.1	28407.5	85673.1	51003.4	44050.8	26723.3	35025	35487.6	43267.6	66596.2	77979.2	90715.8	58398.4	49640.7	58202.2	46890.3	82034.2	83052.7	32944.7	59876.4	49574.7	93578.3	105695
31491.9	32616.3	28455.1	34775.3	26096.5	39453.3	30164.4	61120	40033.2	39609.4	26675.1	37793.2	50311.7	111679	85762.1	67505.4	58381.2	63670.6	41120	35673.8	42128.2	105504	116679	68896.7	149304	104022	92231.9	111945
23088	24766.4	32100	23875.1	29365.3	27615	25729.2	55884.7	41879.2	58574.4	28053.8	30867.9	39412.6	67277.1	83825.7	99513.2	87909.2	41513.7	81232.8	51779.4	32461.4	115324	118324	118198	36670	85612.6	60465.7	83685.5
32320.2	30386.4	54527.7	24701.1	38342.8	39575.9	34771.5	28191.1	33558.6	54527.7	23138.6	12492.4	89077.4	42335.7	173346	91256.1	94933.9	59747.9	84689.4	60259.4	41315.2	28472.6	143893	38831.8	64095.3	42432.5	59153.4	81666
32015.2	38086.2	35883.8	30818	27841.6	29351	30323.1	66731.8	53402.8	35883.8	44258.9	33151.4	32991.9	36265.8	88756.8	67983.3	70010.1	113152	98580.9	73980.1	41977.1	105622	123744	43496.2	149584	74812.1	63850.8	78492.2
34995.2	29556.2	37912.8	37070.2	34259.1	33462.2	35340.1	65220	37287.5	37912.8	28273.8	31451.8	64452.2	41588.8	71710.6	70200.5	103419	43148.2	41741.2	58073.7	40803.6	98565.2	122940	54208.4	8350.82	30225.4	75502.2	75079.8
34621.9	34283.1	42898	27450.2	26482.2	31782.8	30322	82594.7	35589.2	42898	41268.2	40468.8	49728.9	29350.3	103780	90875.4	71794.2	47471.3	57070.3	61729.4	41835.4	318945	64332.2	30924.4		50817.2	78684.3	94796.3
33042.7	30543.7	25722.8	32044.5	30506.3	31754.1	31150.8	40330.4	34378.4	25722.8	32829.3	42921.1	26985.5	67975.6	86911.8	89994.2	81899.8	32591.9	47408	53180.9	44546.2	59760	115280	50924.9		45132.6	39840.2	84866.2
26981.1	39969	41685.8	25000.8	32976.8	39960.4	29629.2	74691.9	60198.6	41685.8	26709.5	30218.9	31377.2	38557.9	109720	90656.5	56285.8	54192.9	76298.5	87759.6	118686	124772	63883.3			108432	91013.3	106416
37537.5	32724	30754.2	34503.6	32934.1	30549.5	25395.3	80198	34686	30754.2	27311.2	34455	52980.4	48302	68203.9	77444.2	46857.8	53543.9	59616.4	47929.8	6249.92	134767	111887			97849.6	91715.8	88437
36511.1	30432.2	37018.2	27622.2	29510.2	30928	30373.2	68334.5	64927.5	37018.2	28088.2	28139.6	51962.1	52275.9	126803	80177.8	65784.8	45734.2	40291.8	69670.1	68599.9	66973.4	129940			60654.5	58381.2
33923.1	34290	40703.8	36656	30053.8	24411.3	34882	86838.8	49139.3	40703.8	33935.7	65712.2	29401.6	36936.9	87076.6	73301.7			80856	124111	72010.4	133665	102198			31547	87909.2
30477.3	36708.3	41126.2	26949	23419.3	27682.5	33337.5	76312.1	80562.9	41126.2	30349.9	47152.8	41226.5	36801.5	79741.3	110492			46277.6	41479.9	99945.6	95777.4	69729.9			96224.4	54933.9
31111.2	35924.9	44602.4	28915.2	30995.5	27981.1	28557.3	59057.1	47044.1	44602.4		37914	45750.8	40944.8	62122.4	87246.8			47694.9	50378.9	63564.8	77646.6	107715				70010.1
33202.5	36584.4		31153.7	29844.6	32791.5	32274.7	65912.4	59269.7			75770.6	55283.2	55963.9	70812.5	76708.7			81289.4	72872.3	84265.1	166141	74258.9
41870	38625		28702.8	36909.1	29331.1	36547.4	67730.3	63760.3			39129.4	42176.1	41170.5	62984.1	102358			45732.8	51271.2		154781	129071
37498.9	43155			29814.8	26753.9	30891.9	69041.6	44910.4			28566	45570.7	41525	75866.2	104068			29117.4			163884	114235
33256.2	34699.9			24613.2	37632.5	33994.2	50981.1	58137.6			34260.7	29498.7	38546.4	88211.6	93512.4			71170.8			104473
41046.1	28634.2			31765.4	35074	26063.3	58571.9	42240.3			14229.5	31660.4	31714.5	100068	92573.6			53076.1			80473.8
35710.6	31322.7			34465.2	33107.7	31153.6	76070.3	60160.1			39784	39062.7		95212.4	108439
23808.9	27746.7			31867.8	33111.9	28918.5	55762.3	62134.1			31010.7	30105.7		87919.7	62549
38337.6	23629.1			30882.1	29965		87075.6	59056.3
24448	26563.6						49420.5	81367.7

## Sheet: Figure 3C
WEEK 1				WEEK 2				WEEK 3				WEEK 4
RPMI	NEO	DSH3	DSH3.1	RPMI	NEO	DSH3	DSH3.1	RPMI	NEO	DSH3	DSH3.1	RPMI	NEO	DSH3	DSH3.1
29500	27731.4	24654.9	25995.1	34045.9	39359.4	42677.9	54110.4	68807.5	46849	42636.7	43683.4	84028.4	63980.5	58265.3	64061.1
26922.9	30876.9	25127.5	25109.2	48399.1	33455.9	37455.8	34221.2	38146.4	35536.7	47856.1	48418.2	62607.4	65727.3	102769	83689.4
30057.5	27113.7	27569.8	28953.5	66677	38605.4	37977.2	36203.9	54779.4	56564.4	60174.4	70593.8	126548	59625	47878	49206.1
25763.6	31437.8	28375.1	31057.8	35387.2	35259.8	51527.6	63972.1	153119	31228.8	42332.8	56541.8	80980.1	67721	58329.6	92038
28419.7	30023.9	27273.5	25331.5	39847.7	52004.4	31041.9	32854.2	32869.9	38626.4	50324	40073.4	149603	56232.4	202429	56283
25409.5	32010.7	26003.9	28430.7	42038.8	37233.1	37547.6	49425.2	54016.8	52323.8	45945.7	81728.9	28943.8	262320	81341.2	58441.2
31476.4	24963	29632.9	23695.6	32552.9	50545.8	41823.4	70412.4	68122.8	114810	47124.2	53632.6	45383.1	179687	61303.7	76037.9
24292.9	27832.5	28013.1	25249.9	33181.9	46305	46650.5	38045.8	39064.3	41827.2	100666	100388	69801.5	56008	70701.3	93533.6
27110.6	30998.1	27246.6	25395.6	33532.4	32075.7	65218.4	57408.2	42818.4	92427.4	54663.7	64892.6	81411.4	58881.1	51392.1	64806.3
24239	32918.9	29874	25987.8	54493.6	42997.1	56594.6	43375.8	38227.2	102162	47479.7	50621.1	149440	145733	47449.4	87972.4
25304.4	28343.3	27231.8	27642.2	66853	31471.5	52233.9	33106.9	35216.4	47955.6	67292.8	72575.6	44924.2	69227.5	143741	49228.8
32776.1	28610.8	27097.8	29749.7	35082.4	35195.8	63774.2	51330.7	78404.1	51999.8	43202.6	65445.1	89688.5	94821.3	43051	76514.7
28667.3	31609.3	28467.4	27660.5	49124.2	30914.3	40169.3	37081.2	142815	46938.9	97826.1	35779.3	47889.5	112800	57772.7	83270.7
25322.7	33911.2	27342.8	26672.5	35204.7	47183	35046.3	35862.8	70733	33607.5	51744.4	89140.1	285026	89245.9	49580.8	151317
31629.9	24280.2	27623.8	28644.9	65426.6	37266.6	26244.4	34300.5	26291.7	47972.1	64675.7	69795.3	56713.5	36917.7	98855.9	10011.4
27213.8	26337	30426.5	27425.2	46327.6	52135.4	42894.5	33236.7	59543.4	59071.2	51717.3	45819.3	66764.4	88040.8	63123.3	46953.6
25608.8	27759.5	26197.1	27611.2	44205	42374.2	48384.2	44039.3	62375.9	33501.7	58504.3	55815.1	141088	86987.3	61339.9	67839.4
27937.3	30203.2	24936.4	24768.3	43926.6	67209.1	33356.7	28144.7	112918	59789.2	49106.6	110660	45457.8	73264.5	135660	69165.3
29079.9	26470.7	26357.3	28114.2	28178.5	60507.2	30760.4	26309.8	67115.7	63556.3	74479.3	41045.6	43313	65236	91969.4	60639.7
29868.5	27744.2	25703.4	25528	48198.6	31612.9	31628.1	65258.8	41445.4	48836	46681.4	82315.6	85017.1	53998.4	114900	78680.7
27232.3	26143.9	26251	23411.7	52607.6	46305.5	45411.2	41859.5	59632.3	44724.4	70103.6	51547.3	89231.4	87822.7	91665.6	81201.8
26210.1	31863.1	24139.9	21838.8	36352.5	34403.9	36534.2	40469.4	100317	76621.9	37793.5	61630.2	79101.2	84831.3	77117.8	69560.1
24307.5	30579.5	25909.1	31217.8	67433.6	39977	32333.7	29118.8	59400.3	71437.5	39280.6	59585.7	61433.1	111600	146954	86538.2
29079.6	27098.6	24886.1	30112	47345.6	40722.8	52322.7	34907.8	54407.5	44291.5	45573.8	60923.2	129780	98978.8	67839.4	96728.2
25039.9	27723.3	27692.5	26008.4	54610.5	62380	43715	53298.5	65864.9	54288.9	42303.9	38226.1		36928.6	150859
26516.9	27925.6	23586.9	27737.6	70572	29125.3	29799	51014.1	78352.9	75169.6	49497.2	39329.9			69165.3
28364.7	30748.9	34628.4	30261		54323.2	31096.2	41009.1		77430.2		40258.2
	28945.9	27366.2	28310.5		35063.9	33752.6	35364.1				90515.7
		30399.2
		31090.1

## Sheet: Figure 3D
WEEK 1			WEEK 2			WEEK 3			WEEK 4
RPMI	NEO	APC	RPMI	NEO	APC	RPMI	NEO	APC	RPMI	NEO	APC
73988	44087.4	39297.7	67524.2	77710	64934.3	103177	94793.9	196479	206200	121528	250548
60497.4	59196.4	25083.3	96121.5	43539.4	125496	77567.6	104616	87419	244904	80807.8	147982
62029.6	69400.2	36741.4	101370	48185.6	86060.6	190871	136819	167534	178994	153733	171437
36798.5	52906.1	39898.5	62168.3	72237.6	40892	132422	116035	91062.3	175878	58817	153642
21302.9	47840.2	85532	48253.6	113304	156715	148365	80464.1	110140	72948.9	202109	228822
32935	51016.3	55144.7	115794	86145.5	84532.8	79441.3	144581	231677	86923.8	149020	199224
59104.2	40115.7	57813.7	111658	66589.8	84172.9	166516	54583.6	141640	256701	174728	176523
53529.4	48298.5	55313.4	78925.6	54713.1	103844	123598	89681.9	155932	164868	118487	144262
44821.1	31696.4	51643.6	79433.5	99973.7	80785.4	108546	105021	144797	106503	82895.2	296813
76866.2	82968.8	27715.4	135120	49786.6	121394	55520.5	146634	87395.9	217456	108437	140502
60739.8	66117	55117.6	144424	65188.7	44695.1	106326	90926.9	193267	80820.9	196326	183969
39803.9	66743.3	68320.2	101876	48015.4	66431.1	139033	91006.4	101654	158195	84399.4	228157
60223.7	60923.9	40276.2	108380	80522.5	59973.9	129569	92320.4	93206.8	173244	68045.3	151464
43939.8	27807.5	87613.6	86789.1	83375.6	106072	70780.9	83054.9	142355	108848	103974	175233
52723.4	29219.4	61316.3	66404	88295.6	143257	97633	61983.2	196962	97583.6	210271	175233
53536.1	45615.3	34346.4	134908	43045.4	152736	168828	178393	180531	102058	142444	106915
86259.5	40523.4	73021.3	134153	103024	113132	192264	61128.1	194418	171096	109558	133940
39744.2	23951.6	89641.6	90000.5	87719.7	43075.4	139624	166661	109786	76688.2	214366	137493
24430.5	36951.4	68294.8	92014.3	84610.7	86193.2	81846.9	132638	104962	97381.5	119944	182345
42475.1	46587.7	29653.1	48345.6	99137	94295.4	209686	63981.1	156108	154888	107885	128376
63076.2	52669.8	24104.5	58726.3	91568.7	139656	29861.7	83070.7	158331	321950	113081	91180.7
47228.1	42671.7	45437.7	144202	89403	55398.4	124486	72832	75030.1	89831.9	191498	163099
54046.1	46252.8	54592.8	56579.9	166253	64852	136765	92502.9	28951.7	152282	163013	200245
56115.9	54444.7	40019.8	137237	50773.9	67033.3	154353	81394.6	141547	158203	109391	265272
62288.7	29116.8	39747.9	46188.2	126054	56578.8	83581.4	151072	119474	117381	242626	207049
43949.2	51181.8	45643.7	96614	82768.9	137907	50770.8	77236.6	167560	93912.9	149378	152996
44416.9	63429	47671.2	39050.4	41200.2	44104.1	77933.6	68706.7	119081	214981	123231	254329
46245.8	33238.8	67491.7	88992.6	118692	126220	186001	186368	93615.6	189617	18342.3	206349
50989	76224.9	22601.2	95298.6	39444.2	147498	98032.4	136510	174738	146251	71941.1	310756
54822.1	29194.3	45188.8	87038.5	89304.5	143530	95291.9	92140.4	56379	138068	180064	153565
49060.1	36661.3	66631	72264.7	52520.8	119835	66121	168595	225650	197428	121528	219523
42622.9	52696.1	90691.4	106214	85529.8	115130	64983.1	128624	96089.4	329231	144568	165959
54031.1	41329.4	74603.6	62345	58804.2	37443.2	90050.3	61863.7	186322	52417.9	167014	154563
56715.4	31258.4	32368.5	73431.8	35645.2	118754	139753	103461	101511	180728	163573	317967
51257.9	42315.7	57855.5	64149.5	112185	117722	78157.4	82985.7	134543	128180	183314	281522
58674.6	27778.6	54837.4	134886	77777.8	81502.2	67284	18340.9	184679	81938.7	144368	314542
59093.8	24234.4	30323.3	132698	48897.8	74838.7	144019		142098	68416.6		191186
39865.5	50108.2	38894.2	87889.3	86166.9	104880			192042			258620
66614.7	39630.9	27307.4	129331	112007	93109.8			98549.8			116039
72074.6	50457.8	37879.6	135681	94904.6	48507.1			129020			196078
64092.2	36768.2	66514.5	110731	82219.4	63905.6			115203			187154
43690.4	44062.7	60663.8	116280		119420			105644			191915
	32066.1	71555.2			113446			244370			72778
	70190.7	38294.5			82628.5			112354			234911
	37118	33266.1			133842			63821			251269
		33379.9			111979			172248			112785
		28485.2			76742			170141			217434
		50685.7			67814			246642			79361.1
		67259.7			74711.3			224341
		33139.9						157327
		63583.5						96418.4
		57455.5

## Sheet: Figure 4D
Ctrl dsRNA	FhFZD1	FhFZD4	FhFZD5	FhFZD5.1	FhFZD8	FhWNT1	FhWNT2B	FhWNT4	FhWNT5A	FhWNT9A	FhDSH3.1	FhCTNNB1	FhAPC
1.52732	0.777129	0.837029	1.415	1.715	1.705	0.97	0.976011	1.19652	1.59387	1.02666	1.05	1.09001	1.50399
1.62694	1.30138	1.21805	1.21	1.85	1.51	1.355	0.975527	1.07035	1.01694	2.19262	1.165	0.804671	1.918
1.49741	1.06902	0.598974	1.38	1.54	1.045	0.86	0.831782	0.610911	1.29687	1.94261	1.08	0.737479	1.70672
1.40628	1.08097	1.21335	1.04	1.44	1.61	0.666702	0.995799	1.29399	1.05416	1.49904	1.33227	1.14162	1.63632
1.79981	1.21131	1.2323	0.83		1.62	0.516427	1.15894	1.25681	1.02023	1.56366	1.27092	1.05182	1.66939
1.42198								1.75157

## Sheet: Figure 5A
WEEK 1			WEEK 2			WEEK 3			WEEK 4
RPMI	NEO	CTNNB1	RPMI	NEO	CTNNB1	RPMI	NEO	CTNNB1	RPMI	NEO	CTNNB1
29500	27731.4	20962.3	34045.9	39359.4	31453	68807.5	90820.7	42636.7	84028.4	63980.5	60095.1
26922.9	30876.9	27036	48399.1	33455.9	32656.1	38146.4	50824.5	47856.1	62607.4	65727.3	43047.8
30057.5	27113.7	25689.1	66677	38605.4	46851.7	54779.4	54217.6	60174.4	126548	29625	46580.7
25763.6	31437.8	27837.2	35387.2	35259.8	32561.6	153119	55637.2	42332.8	80980.1	67721	57944.9
28419.7	30023.9	29569.3	39847.7	52004.4	34787.4	32869.9	66417	50324	149603	56232.4	50423
25409.5	32010.7	22948.1	42038.8	37233.1	33381.9	54016.8	108465	45945.7	28943.8	262320	49900.3
31476.4	24963	29970.7	32552.9	50545.8	36781.2	68122.8	55127.8	47124.2	45383.1	179687	60200.1
24292.9	27832.5	26973.2	33181.9	46305	26610.5	39064.3	66770.6	30665.8	69801.5	56008	40025.4
27110.6	30998.1	26735.5	33532.4	32075.7	43791.2	42818.4	68294.2	54663.7	81411.4	58881.1	52336.1
24239	32918.9	27782.7	54493.6	42997.1	34917.9	38227.2	70902.2	47479.7	149440	145733
25304.4	28343.3	26118.6	66853	31471.5	29668.2	35216.4	114810	37292.8	44924.2	69227.5
32776.1	28610.8	29675.9	35082.4	35195.8	30741.4	78404.1	41827.2	43202.6	89688.5	94821.3
28667.3	31609.3	26358.1	49124.2	30914.3	43202.7	142815	92427.4	37826.1	47889.5	112800
25322.7	33911.2	26596.1	35204.7	47183	38549.4	70733	102162	51744.4	285026	89245.9
31629.9	24280.2	25878.1	65426.6	37266.6	40585	26291.7	47955.6	64675.7	56713.5	36917.7
27213.8	26337	26798.6	46327.6	52135.4	35411.7	59543.4	51999.8	51717.3	66764.4	88040.8
25608.8	27759.5	24790.2	44205	42374.2	41229.6	62375.9	46938.9	58504.3	141088	86987.3
27937.3	30203.2	28522.7	43926.6	67209.1	36453.7	112918	33607.5	49106.6	45457.8	73264.5
29079.9	26470.7	24371.1	28178.5	60507.2	43469.8	67115.7	47972.1	34479.3	43313	65236
29868.5	27744.2	25146.7	48198.6	31612.9	36316.7	41445.4	59071.2	46681.4	85017.1	53998.4
27232.3	26143.9	25840.5	52607.6	46305.5	41712.3	59632.3	33501.7	30103.6	112918	63601.7
26210.1	31863.1	23676.8	36352.5	34403.9	39365.4	100317	59789.2	37793.5	67115.7	89698.2
24307.5	30579.5	27070.7	67433.6	39977	46058.6	59400.3	63556.3	39280.6	81635.4	103446
29079.6	27098.6	30017.9	47345.6	40722.8	40899.2	54407.5	48836	45573.8	76932.8	63688
25039.9	27723.3	24897.6	54610.5	62380	31290.3		44724.4	42303.9		74893.2
26516.9	27925.6	24730	70572	29125.3	28501		76621.9
28364.7	30748.9	27989.4		54323.2	30549.3		71437.5
	28945.9	30017.6		35063.9	33002.3		44291.5
		27631.3			30822.4
		22328.3			33579.8
		25686.8			38719.9
		27391.3			33182.1
		26767.3
		25081.6

## Sheet: Figure 5B
Week	No dsRNA			Control dsRNA			FhCTNNB1
1	100	100	100	100	93	100	100	97	100
2	96	94	100	98	93	100	88	97	85
3	96	93	100	97	93	90	69	59	72
4	96	92	100	94	93	90	30	17	10

## Sheet: Figure 6A
WEEK 1					WEEK 2					WEEK 3
DMSO	TCBZ	FZM1 0.1 uM	FZM1 1 uM	FZM1 10 uM	DMSO	TCBZ	FZM1 0.1 uM	FZM1 1 uM	FZM1 10 uM	DMSO	TCBZ	FZM1 0.1 uM	FZM1 1 uM	FZM1 10 uM
34037.7	29385.8	46107.2	39166.2	29328.2	61391.9	24552.2	54114.6	63273.3	59925.2	125178	36386.8	80569.9	77077.9	45647.5
39757.4	23769.8	31245	36853.2	36192.7	71057.4	34325.7	91586.3	67512.3	47993.2	106964	47257.1	82300.4	73014.6	38410.7
40119.9	26860.8	40689.2	35413.8	34675.6	109884	31937.4	34848.4	55486.3	61160.6	53914.2	27464.6	98170.2	52742.1	68666.4
37882.5	30106.3	32872.9	33621.5	38396.4	59205.5	44581	46590.5	70154.8	51245	97270.2	50347.6	81634.1	59375.7	61916
43091	30018.2	50304.6	27302.7	36861.3	91047.9	26530.2	56329.4	42634.3	74936.2	72413.2	48455	86860.5	50248.6	93657.8
39621.4	26743.3	40948	32785.6	33090.5	80658.9	27578.2	63819.9	47971.8	35119.5	81720.6	36835.8	74489	58850.8	58900.4
36576.8	29207.1	35357.2	38393.5	34948.4	85320.4	52055.8	31794.6	41284.4	54698.5	98760.7	48885.8	65807.5	59172.1	53118.6
33322.9	29555.2	48839.6	39312.8	40094.1	86447.8	27440	54253.1	58274.3	53934.8	103783	38919.1	75737.7	49246.4	82765
46315.9	25481.5	30746	32212.1	50374.4	43093.8	26086.3	40171.4	59322.6	83400.5	79428	52064.1	40640	66279.7	77946.6
52398.9	31440.7	47685.5	33567.9	30426	48340.8	43982.9	69600.6	54125	50208.9	50687.9	41990.8	35462	50918.8	55973.5
38542.6	29034.8	36199.2	30151.4	34680.8	62761	28156.9	83804.5	66967.7	50110.3	93406.3		60120.7	52409.3	71726.6
44443.7	30565.5	41566.6	43704.1	30267.6	76936.8	49310	33401.5	82288.4	26082.7	49010.6		99930.2	79517.7	63234.1
43116.8	31061.9	36746.7	26037.1	37844.8	59825	31851.3	64331.5	72179	79144.6	71300.6		55024.2	92914.3	69653.7
47655.3	30376	31561.7	28795.3	34439.8	82323.3	47480.8	59696.7	65036.6	39096	86741.2		61783.9	71882.9	45885.4
52564.9	30689.8	26983.8	33208.8	33672.9	74940.4	26156	55539.2	35213.2	33701	97007.8		57106.8	52750.4	58295.6
49170.6	29381.4	38715.6	36890.8	32516.4	51806	31600.5	97755.6	47573.7	81368.6	81240.9		88354.7	85548	51844.4
48825.3	29528.9	32972.9	28753.4	22845.3	71219.4	28979.1	81876.5	30744.5	99774.4	70032.3		58407.9	44325.4	58374.8
40015.9	29068.4	36710.4	35625.9	34243.8	80142.6	26047	46680.5	74857.4	72034.9	94279.5		106569		68760.9
44751.2	28917.5	42594.6	24325.4	42475.2	73558.6	32420.6	90595.5	75334.9	53390.8	74137		103576		48796.7
48239.3	32901	43553	31785.5	38849	76697.5	36944.8	67582.5	61211.5	41272.7	51634.1		85045.1
30452.1	28177.2	30033.1	34618.5	31463.9	54145.3	27870.4	71298	53273.4	67278.4	58139.5		62414.8
42237.1	28717.4	31426.4	44210.7	45013.8	36683.5	36999.9	60761.7	69606.8	42609.1	64500.7		67260.3
45644.2	36038.4	24993.2	44003	35119.6	56609.3	49920.4	104735		38452.3	94526.3		66926.7
48210.9	30725.7	37608.4	39236.5	29975.5	68149.5	42162.3	71320.1		56421.5			83360.7
36147.3	30600.6	35126.9	34618	43012	102147	27415.9	47430.1					66695.3
38047	28753.4	42578.4	34904.9	29196.6	77439.8	39914.6	59488.3					66407.6
43738.3	31655.7	33591.1	49441.6	35894.8	57137.8	35834.5	73450.6					78262.4
30048.7	30374.7	32516.9	31233.3			42188.6	47574.5					109740
40060.7			33958.7			27754.3	69285.7					87109.9
			41765.2				82569.2
							85454.1

## Sheet: Figure 6B
WEEK 1			WEEK 2
DMSO	TCBZ	0.1 uM PP	DMSO	TCBZ	0.1 uM PP
63893.1	29919.8	27965	24574.7	41422.2	26836.3
50984.4	30955.6	29639.6	50194	43615.2	26491.1
53002.8	27604.3	27838.7	33389.6	45993.7	26868.5
36456.2	30352.9	27576.7	73415.9	44663.7	29989.1
50981.3	20735.7	30817.5	52662.6	53114.4	23455.1
37575.3	27442.1	28566.6	29354.9	47261.4	27154.9
40844	24250.2	26675.6	66110.3	27260.9	25432.8
52283.2	30435	23339.7	90374.2	42396.8	26670.2
45204.4	26501.9	22569.9	28919.8	27919.9	30158.4
46561.8	28861.4	26656.6	71930.4	39444.2	35824.3
40717.1	26891.8	33537.8	49882	28459.1	33737.7
39610.6	26541	28299.7	56040.1	33985.1	24775.9
45136.7	29734.2	30229.5	49839.2	44499	44546.6
37137.7	30628.3	28885.4	52833.3	34268.1	30960.2
57526.4	36424.1	22167.5	75937.2	4582.32	35131.7
43792.6	24541.3	21144	61495.5	13342.3	34158
35969.3	31737.8	27770.2	76269	27038.9	37575.7
59506.7	32663	21713	87296.4	30530.3	40908.6
58670.1	32492.3	26665.9	71203.9	30711.7	44641.7
44837.2	23480.5	26080.8	46995.5	34835.3	27197.6
50764.2	34069.1	27346.4	50400.6		29271.7
49311.9	36454.4	28773.9	66779		31428.4
	33488.4	27447.3
	35997	31769.6

## Sheet: Figure 6D
DMSO	0.1 μM PP	10 μM FZM1
2.93388	0.956589	2.11
2.32142	1.13113	1.4
1.72773	1.0601	2
1.43681	0.922753	1.58

[truncated: 6 more sheets: S1 Figure, S2 Figure, S4 Figure A-D, S5 Figure A, S5 Figure B, S5 Figure C]
